# Supplementary material for: Comparative ESEM Characterization and Collagen-Related Tissue Responses to Commercial Injectable Bioregenerative Formulations in a Murine Model
Source: Int J Mol Sci. 2026 May 29;27(11):4936. doi: 10.3390/ijms27114936 (PMC13256218; doi:10.3390/ijms27114936)
Supplement: Supplementary file 1 [file ijms-27-04936-s001.zip]

Archive with 1 entries (1 files):
- ijms-4305828-supplementary.pdf
